# Supplementary material for: Examining wage inequality among women in India: A multidimensional analysis of socio-economic disparities
Source: PLoS One. 2025 Apr 24;20(4):e0320940. doi: 10.1371/journal.pone.0320940 (PMC12021184; doi:10.1371/journal.pone.0320940)
Supplement: Kdensity.zip — (ZIP) [file pone.0320940.s001.zip]

Archive with 2 entries (2 files):
- Fig (a).tif
- Fig (b).tif
